# Supplementary material for: Safety and Efficacy Performance of Coaxial 18G vs. 20G Needles for Pediatric Percutaneous Liver Biopsy: A Retrospective Cohort Study
Source: J Clin Med. 2026 May 2;15(9):3497. doi: 10.3390/jcm15093497 (PMC13164113; doi:10.3390/jcm15093497)
Supplement: Supplementary file 1 [file jcm-15-03497-s001.zip]

Archive with 1 entries (1 files):
- jcm-4168660-supplementary.pdf
